# Supplementary material for: Direct detection of atomic oxygen on the dayside and nightside of Venus
Source: Nat Commun. 2023 Nov 7;14:6812. doi: 10.1038/s41467-023-42389-x (PMC10630385; doi:10.1038/s41467-023-42389-x)
Supplement: Supplementary file 2 — Source Data [file 41467_2023_42389_MOESM2_ESM.zip]

Archive with 6 entries (5 files):
- Source-Data-Huebers-Venus-Source-Data-2023-09-27-final/
- Source-Data-Huebers-Venus-Source-Data-2023-09-27-final/Huebers-Venus-Source-Data-Figure-1a.txt
- Source-Data-Huebers-Venus-Source-Data-2023-09-27-final/Huebers-Venus-Source-Data-Figure-1b.txt
- Source-Data-Huebers-Venus-Source-Data-2023-09-27-final/Huebers-Venus-Source-Data-Figure-2.txt
- Source-Data-Huebers-Venus-Source-Data-2023-09-27-final/Huebers-Venus-Source-Data-Figure-3.txt
- Source-Data-Huebers-Venus-Source-Data-2023-09-27-final/Huebers-Venus-Source-Data-Figure-4.txt
