# Supplementary material for: Direct detection of atomic oxygen on the dayside and nightside of Venus
Source: Nat Commun. 2023 Nov 7;14:6812. doi: 10.1038/s41467-023-42389-x (PMC10630385; doi:10.1038/s41467-023-42389-x)
Supplement: Supplementary file 2 — Source Data [file 41467_2023_42389_MOESM2_ESM.zip › Source-Data-Huebers-Venus-Source-Data-2023-09-27-final/Huebers-Venus-Source-Data-Figure-1a.txt]

This file contains the source data of Fig. 1a.

Dashed vertical lines:
Earth atmosphere: 4.74477749 THz (atomic oxygen rest frequency)
Venus atmosphere: 4.74498  (Doppler shifted atomic oxygen frequency)


Frequency  Signal
THz        arb. units
4.74471233 103.710
4.74471257 104.032
4.74471282 105.298
4.74471306 105.200
4.74471331 104.455
4.74471355 104.520
4.74471379 104.311
4.74471404 103.623
4.74471428 103.731
4.74471453 102.411
4.74471477 103.348
4.74471501 104.549
4.74471526 105.551
4.74471550 105.498
4.74471575 107.117
4.74471599 106.300
4.74471624 106.234
4.74471648 104.892
4.74471672 105.299
4.74471697 104.703
4.74471721 104.227
4.74471746 102.267
4.74471770 102.572
4.74471794 102.745
4.74471819 102.233
4.74471843 101.759
4.74471868 103.038
4.74471892 103.210
4.74471917 104.903
4.74471941 106.374
4.74471965 106.595
4.74471990 107.794
4.74472014 108.333
4.74472038 107.183
4.74472063 108.188
4.74472087 107.829
4.74472112 107.220
4.74472136 107.054
4.74472161 107.730
4.74472185 107.929
4.74472209 108.870
4.74472234 108.089
4.74472258 107.245
4.74472283 105.899
4.74472307 105.845
4.74472331 104.275
4.74472356 102.351
4.74472380 100.401
4.74472405 100.023
4.74472429 100.572
4.74472454 101.950
4.74472478 102.726
4.74472502 103.094
4.74472527 104.059
4.74472551 105.180
4.74472576 105.695
4.74472600 104.894
4.74472624 104.965
4.74472649 104.371
4.74472673 105.614
4.74472698 106.839
4.74472722 107.280
4.74472746 107.085
4.74472771 107.558
4.74472795 106.582
4.74472820 106.247
4.74472844 104.166
4.74472869 104.161
4.74472893 104.324
4.74472917 104.291
4.74472942 104.284
4.74472966 104.586
4.74472991 103.640
4.74473015 103.504
4.74473039 101.996
4.74473064 100.225
4.74473088 99.902
4.74473113 99.981
4.74473137 100.180
4.74473162 101.071
4.74473186 102.540
4.74473210 103.846
4.74473235 104.918
4.74473259 106.049
4.74473284 105.882
4.74473308 105.290
4.74473333 105.290
4.74473357 104.755
4.74473381 104.536
4.74473406 103.609
4.74473430 102.708
4.74473455 101.679
4.74473479 101.905
4.74473503 101.861
4.74473528 101.545
4.74473552 101.415
4.74473577 102.719
4.74473601 103.902
4.74473625 105.079
4.74473650 105.203
4.74473674 104.762
4.74473699 105.083
4.74473723 102.944
4.74473748 102.145
4.74473772 100.641
4.74473796 100.798
4.74473821 100.019
4.74473845 101.077
4.74473870 101.384
4.74473894 103.034
4.74473918 103.464
4.74473943 103.603
4.74473967 103.230
4.74473992 103.740
4.74474016 103.132
4.74474040 102.720
4.74474065 101.591
4.74474089 100.736
4.74474114 100.427
4.74474138 100.435
4.74474163 100.173
4.74474187 100.649
4.74474211 100.636
4.74474236 101.244
4.74474260 101.263
4.74474285 101.284
4.74474309 100.281
4.74474333 100.284
4.74474358 99.824
4.74474382 99.839
4.74474407 99.738
4.74474431 99.720
4.74474456 100.243
4.74474480 100.722
4.74474504 100.308
4.74474529 99.666
4.74474553 98.214
4.74474578 98.448
4.74474602 98.706
4.74474626 98.426
4.74474651 98.793
4.74474675 99.098
4.74474700 100.194
4.74474724 102.160
4.74474748 102.708
4.74474773 103.489
4.74474797 103.774
4.74474822 104.176
4.74474846 103.991
4.74474871 103.725
4.74474895 104.103
4.74474919 104.665
4.74474944 103.571
4.74474968 104.461
4.74474993 105.477
4.74475017 107.125
4.74475042 108.129
4.74475066 107.214
4.74475090 106.679
4.74475115 106.960
4.74475139 106.491
4.74475163 105.027
4.74475188 104.094
4.74475212 102.143
4.74475237 102.227
4.74475261 101.974
4.74475286 101.532
4.74475310 99.813
4.74475334 101.680
4.74475359 101.344
4.74475383 103.101
4.74475408 103.661
4.74475432 104.426
4.74475457 106.771
4.74475481 108.545
4.74475505 108.960
4.74475530 110.184
4.74475554 111.010
4.74475579 111.737
4.74475603 112.358
4.74475627 111.924
4.74475652 113.145
4.74475676 112.105
4.74475701 111.751
4.74475725 111.003
4.74475750 111.307
4.74475774 111.753
4.74475798 112.431
4.74475823 113.916
4.74475847 115.407
4.74475871 118.006
4.74475896 119.136
4.74475920 120.820
4.74475945 121.333
4.74475969 121.819
4.74475994 122.653
4.74476018 122.274
4.74476042 122.371
4.74476067 122.298
4.74476091 122.242
4.74476116 121.242
4.74476140 122.438
4.74476164 122.207
4.74476189 123.918
4.74476213 124.609
4.74476238 126.306
4.74476262 127.168
4.74476287 131.120
4.74476311 132.405
4.74476335 132.480
4.74476360 133.126
4.74476384 132.573
4.74476409 132.745
4.74476433 132.927
4.74476458 131.684
4.74476482 131.368
4.74476506 130.852
4.74476531 130.338
4.74476555 130.874
4.74476580 130.645
4.74476604 130.319
4.74476628 129.300
4.74476653 128.311
4.74476677 129.060
4.74476702 128.205
4.74476726 127.046
4.74476750 125.227
4.74476775 122.465
4.74476799 119.576
4.74476824 117.500
4.74476848 114.370
4.74476873 111.688
4.74476897 109.149
4.74476921 107.647
4.74476946 106.878
4.74476970 105.444
4.74476995 103.421
4.74477019 100.492
4.74477043 99.762
4.74477068 99.369
4.74477092 99.035
4.74477117 98.250
4.74477141 99.549
4.74477165 99.966
4.74477190 102.204
4.74477214 102.536
4.74477239 103.246
4.74477263 101.797
4.74477288 101.128
4.74477312 99.231
4.74477336 97.691
4.74477361 96.616
4.74477385 95.634
4.74477410 93.991
4.74477434 94.014
4.74477459 94.125
4.74477483 96.265
4.74477507 98.374
4.74477532 99.680
4.74477556 101.376
4.74477581 102.055
4.74477605 101.893
4.74477629 102.558
4.74477654 101.407
4.74477678 99.228
4.74477703 97.887
4.74477727 96.563
4.74477751 95.948
4.74477776 96.538
4.74477800 96.385
4.74477825 96.563
4.74477849 98.736
4.74477873 99.112
4.74477898 97.687
4.74477922 97.495
4.74477947 97.585
4.74477971 96.983
4.74477996 96.749
4.74478020 95.701
4.74478044 95.490
4.74478069 96.888
4.74478093 97.652
4.74478118 98.076
4.74478142 97.829
4.74478167 97.518
4.74478191 97.327
4.74478215 97.927
4.74478240 98.246
4.74478264 98.157
4.74478288 98.806
4.74478313 99.854
4.74478337 99.857
4.74478362 99.427
4.74478386 98.240
4.74478411 97.853
4.74478435 97.077
4.74478459 96.080
4.74478484 96.086
4.74478508 97.305
4.74478533 98.451
4.74478557 100.563
4.74478582 100.791
4.74478606 102.194
4.74478630 102.758
4.74478655 103.911
4.74478679 104.289
4.74478704 106.626
4.74478728 108.149
4.74478752 110.988
4.74478777 112.014
4.74478801 115.250
4.74478826 116.623
4.74478850 118.348
4.74478875 119.120
4.74478899 121.510
4.74478923 122.323
4.74478948 125.126
4.74478972 125.314
4.74478997 127.204
4.74479021 129.617
4.74479045 131.792
4.74479070 131.329
4.74479094 132.993
4.74479119 133.577
4.74479143 135.022
4.74479168 134.412
4.74479192 133.612
4.74479216 132.971
4.74479241 132.011
4.74479265 130.395
4.74479289 129.047
4.74479314 126.811
4.74479338 126.557
4.74479363 125.118
4.74479387 123.634
4.74479412 123.382
4.74479436 123.639
4.74479460 123.260
4.74479485 123.775
4.74479509 122.482
4.74479534 121.709
4.74479558 121.250
4.74479582 121.032
4.74479607 119.814
4.74479631 119.585
4.74479656 117.565
4.74479680 117.547
4.74479705 117.116
4.74479729 115.350
4.74479753 113.051
4.74479778 111.595
4.74479802 110.068
4.74479827 110.760
4.74479851 109.357
4.74479875 109.704
4.74479900 109.395
4.74479924 110.100
4.74479949 110.786
4.74479973 110.966
4.74479998 108.975
4.74480022 109.210
4.74480046 108.862
4.74480071 108.842
4.74480095 108.049
4.74480120 107.133
4.74480144 107.069
4.74480168 108.350
4.74480193 108.988
4.74480217 107.895
4.74480242 107.660
4.74480266 107.709
4.74480290 107.585
4.74480315 106.659
4.74480339 106.758
4.74480364 105.585
4.74480388 105.454
4.74480413 105.015
4.74480437 104.211
4.74480461 103.043
4.74480486 102.058
4.74480510 101.364
4.74480535 100.778
4.74480559 101.501
4.74480584 102.569
4.74480608 103.312
4.74480632 104.354
4.74480657 105.347
4.74480681 107.116
4.74480705 108.593
4.74480730 108.065
4.74480754 108.486
4.74480779 108.693
4.74480803 107.930
4.74480828 107.120
4.74480852 105.088
4.74480876 104.609
4.74480901 104.690
4.74480925 104.559
4.74480950 105.140
4.74480974 106.781
4.74480998 106.958
4.74481023 107.362
4.74481047 106.462
4.74481072 105.725
4.74481096 103.766
4.74481121 102.210
4.74481145 100.062
4.74481169 99.057
4.74481194 97.927
4.74481218 97.131
4.74481243 97.185
4.74481267 96.970
4.74481292 96.637
4.74481316 97.457
4.74481340 99.148
4.74481365 100.177
4.74481389 101.719
4.74481413 102.307
4.74481438 105.397
4.74481462 105.693
4.74481487 106.716
4.74481511 107.026
4.74481536 107.582
4.74481560 106.340
4.74481584 106.631
4.74481609 103.443
4.74481633 104.272
4.74481658 104.542
4.74481682 103.984
4.74481707 104.085
4.74481731 106.598
4.74481755 108.271
4.74481780 110.102
4.74481804 111.300
4.74481829 111.664
4.74481853 112.115
4.74481877 111.509
4.74481902 110.563
4.74481926 108.485
4.74481951 107.728
4.74481975 106.499
4.74481999 104.273
4.74482024 103.806
4.74482048 103.697
4.74482073 103.092
4.74482097 102.806
4.74482122 102.611
4.74482146 102.550
4.74482170 102.558
4.74482195 103.041
4.74482219 103.071
4.74482244 102.365
4.74482268 103.098
4.74482293 103.731
4.74482317 103.654
4.74482341 104.591
4.74482366 104.176
4.74482390 104.206
4.74482414 105.453
4.74482439 105.563
4.74482463 106.179
4.74482488 107.980
4.74482512 109.760
4.74482537 109.989
4.74482561 110.183
4.74482585 108.532
4.74482610 107.220
4.74482634 106.058
4.74482659 103.871
4.74482683 101.231
4.74482707 100.369
4.74482732 100.520
4.74482756 101.513
4.74482781 102.365
4.74482805 103.057
4.74482830 102.963
4.74482854 105.038
4.74482878 105.798
4.74482903 106.942
4.74482927 106.377
4.74482952 108.119
4.74482976 107.526
4.74483000 108.688
4.74483025 108.212
4.74483049 107.220
4.74483074 105.680
4.74483098 106.692
4.74483122 104.990
4.74483147 106.903
4.74483171 107.079
4.74483196 106.232
4.74483220 107.592
4.74483245 107.733
4.74483269 106.942
4.74483293 107.173
4.74483318 105.670
4.74483342 105.075
4.74483367 104.958
4.74483391 103.764
4.74483415 103.918
4.74483440 104.010
4.74483464 104.266
4.74483489 103.799
4.74483513 103.839
4.74483538 103.771
4.74483562 104.896
4.74483586 105.376
4.74483611 106.382
4.74483635 107.204
4.74483660 108.414
4.74483684 107.502
4.74483709 108.565
4.74483733 107.857
4.74483757 107.258
4.74483782 105.676
4.74483806 104.822
4.74483831 104.763
4.74483855 105.923
4.74483879 105.250
4.74483904 106.111
4.74483928 106.242
4.74483953 108.368
4.74483977 108.206
4.74484001 108.116
4.74484026 107.924
4.74484050 108.273
4.74484075 108.674
4.74484099 108.517
4.74484124 106.742
4.74484148 106.286
4.74484172 105.003
4.74484197 104.040
4.74484221 103.374
4.74484246 102.768
4.74484270 104.323
4.74484294 105.227
4.74484319 105.539
4.74484343 105.546
4.74484368 104.963
4.74484392 104.003
4.74484417 103.250
4.74484441 101.326
4.74484465 100.877
4.74484490 100.044
4.74484514 100.644
4.74484539 101.326
4.74484563 102.991
4.74484587 102.881
4.74484612 102.330
4.74484636 102.474
4.74484661 102.855
4.74484685 101.840
4.74484709 102.154
4.74484734 101.446
4.74484758 100.427
4.74484783 100.221
4.74484807 99.477
4.74484832 99.238
4.74484856 99.905
4.74484880 99.094
4.74484905 98.661
4.74484929 100.191
4.74484954 101.434
4.74484978 103.412
4.74485002 104.772
4.74485027 106.460
4.74485051 107.724
4.74485076 107.360
4.74485100 108.126
4.74485124 107.583
4.74485149 106.011
4.74485173 104.688
4.74485198 102.560
4.74485222 101.758
4.74485247 102.836
4.74485271 102.883
4.74485295 103.340
4.74485320 103.306
4.74485344 103.274
4.74485369 104.090
4.74485393 104.918
4.74485418 105.725
4.74485442 105.313
4.74485466 105.870
4.74485491 105.935
4.74485515 105.715
4.74485539 105.464
4.74485564 104.632
4.74485588 103.452
4.74485613 103.103
4.74485637 101.445
4.74485662 101.108
4.74485686 102.176
4.74485710 101.332
4.74485735 101.182
4.74485759 99.942
4.74485784 99.823
4.74485808 99.823
4.74485833 100.221
4.74485857 99.173
4.74485881 100.483
4.74485906 100.959
4.74485930 103.358
4.74485955 104.464
4.74485979 106.004
4.74486003 107.506
4.74486028 108.573
4.74486052 108.911
4.74486077 109.290
4.74486101 109.034
4.74486126 109.072
4.74486150 107.939
4.74486174 106.780
4.74486199 105.806
4.74486223 104.358
4.74486247 103.352
4.74486272 102.479
4.74486296 101.296
4.74486321 101.311
4.74486345 101.509
4.74486370 101.679
4.74486394 102.027
4.74486418 102.584
4.74486443 102.763
4.74486467 103.628
4.74486492 105.623
4.74486516 105.847
4.74486540 107.080
4.74486565 107.225
4.74486589 107.513
4.74486614 106.784
4.74486638 105.863
4.74486663 103.546
4.74486687 101.999
4.74486711 102.305
4.74486736 101.560
4.74486760 101.271
4.74486785 102.227
4.74486809 102.426
4.74486834 103.479
4.74486858 104.444
4.74486882 103.561
4.74486907 105.005
4.74486931 105.567
4.74486956 105.471
4.74486980 106.309
4.74487004 106.321
4.74487029 106.316
4.74487053 105.747
4.74487078 104.839
4.74487102 103.998
4.74487126 103.040
4.74487151 100.566
4.74487175 99.591
4.74487200 100.153
4.74487224 99.599
4.74487249 100.120
4.74487273 101.439
4.74487297 102.418
4.74487322 103.762
4.74487346 103.225
4.74487371 102.188
4.74487395 102.198
4.74487419 101.354
4.74487444 100.837
4.74487468 101.435
4.74487493 101.846
4.74487517 103.561
4.74487542 104.366
4.74487566 105.449
4.74487590 106.950
4.74487615 106.598
4.74487639 107.117
4.74487664 107.769
4.74487688 107.570
4.74487712 107.463
4.74487737 107.480
4.74487761 107.164
4.74487786 106.739
4.74487810 105.836
4.74487835 105.214
4.74487859 105.360
4.74487883 105.573
4.74487908 105.546
4.74487932 105.445
4.74487956 106.790
4.74487981 106.727
4.74488005 107.676
4.74488030 106.797
4.74488054 107.417
4.74488079 106.637
4.74488103 106.797
4.74488127 105.630
4.74488152 104.655
4.74488176 102.730
4.74488201 103.020
4.74488225 102.589
4.74488249 103.950
4.74488274 103.356
4.74488298 104.223
4.74488323 104.328
4.74488347 105.474
4.74488372 106.094
4.74488396 106.027
4.74488420 105.971
4.74488445 106.713
4.74488469 105.882
4.74488494 105.973
4.74488518 104.835
4.74488543 103.727
4.74488567 102.597
4.74488591 101.390
4.74488616 100.220
4.74488640 101.104
4.74488664 101.141
4.74488689 102.493
4.74488713 103.397
4.74488738 103.645
4.74488762 105.279
4.74488787 106.596
4.74488811 106.209
4.74488835 106.975
4.74488860 107.009
4.74488884 107.820
4.74488909 109.374
4.74488933 108.207
4.74488958 107.068
4.74488982 106.802
4.74489006 105.632
4.74489031 104.419
4.74489055 103.301
4.74489080 101.203
4.74489104 101.448
4.74489128 102.216
4.74489153 103.205
4.74489177 104.176
4.74489202 105.139
4.74489226 107.144
4.74489251 107.652
4.74489275 107.189
4.74489299 107.654
4.74489324 106.038
4.74489348 105.785
4.74489372 105.814
4.74489397 103.838
4.74489421 104.060
4.74489446 103.931
4.74489470 103.036
4.74489495 104.088
4.74489519 104.211
4.74489543 103.559
4.74489568 104.084
4.74489592 104.445
4.74489617 104.724
4.74489641 105.439
4.74489665 105.997
4.74489690 107.075
4.74489714 108.415
4.74489739 109.485
4.74489763 109.529
4.74489788 110.864
4.74489812 110.418
4.74489836 109.171
4.74489861 107.802
4.74489885 107.837
4.74489910 106.352
4.74489934 106.269
4.74489958 104.759
4.74489983 104.467
4.74490007 105.671
4.74490032 106.589
4.74490056 106.384
4.74490081 106.112
4.74490105 106.589
4.74490129 106.901
4.74490154 108.000
4.74490178 106.447
4.74490203 106.330
4.74490227 104.863
4.74490251 103.962
4.74490276 102.192
4.74490300 102.472
4.74490325 101.277
4.74490349 102.780
4.74490374 103.047
4.74490398 104.717
4.74490422 105.800
4.74490447 106.678
4.74490471 106.524
4.74490496 106.439
4.74490520 104.317
4.74490544 102.632
4.74490569 101.002
4.74490593 99.793
4.74490618 99.382
4.74490642 97.975
4.74490667 97.807
4.74490691 99.198
4.74490715 100.528
4.74490740 101.290
4.74490764 103.121
4.74490789 103.429
4.74490813 104.929
4.74490837 105.250
4.74490862 104.438
4.74490886 104.118
4.74490911 104.765
4.74490935 104.775
4.74490960 105.130
4.74490984 104.221
4.74491008 102.581
4.74491033 103.315
4.74491057 102.991
4.74491081 101.528
4.74491106 100.142
4.74491130 100.064
4.74491155 100.512
4.74491179 102.780
4.74491204 101.807
4.74491228 101.830
4.74491252 102.631
4.74491277 103.265
4.74491301 103.421
4.74491326 102.627
4.74491350 101.772
4.74491374 102.599
4.74491399 102.870
4.74491423 102.767
4.74491448 103.640
4.74491472 104.418
4.74491497 105.118
4.74491521 105.704
4.74491545 106.195
4.74491570 105.708
4.74491594 105.119
4.74491619 103.617
4.74491643 102.766
4.74491668 102.765
4.74491692 102.678
4.74491716 101.643
4.74491741 101.896
4.74491765 101.772
4.74491789 102.487
4.74491814 103.131
4.74491838 103.079
4.74491863 102.584
4.74491887 103.324
4.74491912 103.109
4.74491936 102.890
4.74491960 103.123
4.74491985 101.853
4.74492009 101.741
4.74492034 102.523
4.74492058 102.754
4.74492083 102.611
4.74492107 102.703
4.74492131 103.332
4.74492156 103.424
4.74492180 104.519
4.74492205 103.768
4.74492229 104.103
4.74492253 104.493
4.74492278 106.123
4.74492302 105.527
4.74492327 106.449
4.74492351 106.175
4.74492375 108.023
4.74492400 108.430
4.74492424 109.028
4.74492449 108.164
4.74492473 108.464
4.74492498 107.527
4.74492522 106.917
4.74492546 104.654
4.74492571 103.219
4.74492595 102.784
4.74492620 102.378
4.74492644 101.240
4.74492668 101.099
4.74492693 100.631
4.74492717 101.710
4.74492742 101.488
4.74492766 101.395
4.74492790 101.411
4.74492815 101.783
4.74492839 102.448
4.74492864 102.969
4.74492888 103.694
4.74492913 105.320
4.74492937 105.435
4.74492961 105.857
4.74492986 106.616
4.74493010 106.196
4.74493035 107.329
4.74493059 106.439
4.74493083 104.693
4.74493108 104.788
4.74493132 104.356
4.74493157 104.579
4.74493181 104.616
4.74493206 103.779
4.74493230 104.146
4.74493254 105.012
4.74493279 104.657
4.74493303 106.017
4.74493328 105.225
4.74493352 105.611
4.74493376 106.891
4.74493401 106.723
4.74493425 107.485
4.74493450 108.471
4.74493474 108.472
4.74493498 109.456
4.74493523 109.591
4.74493547 108.082
4.74493572 107.037
4.74493596 106.125
4.74493621 105.411
4.74493645 104.241
4.74493669 102.965
4.74493694 102.475
4.74493718 101.781
4.74493743 100.971
4.74493767 99.956
4.74493792 98.851
4.74493816 98.044
4.74493840 97.054
4.74493865 96.454
4.74493889 97.214
4.74493914 99.337
4.74493938 100.501
4.74493962 101.561
4.74493987 103.243
4.74494011 105.798
4.74494036 107.127
4.74494060 107.004
4.74494085 105.697
4.74494109 105.754
4.74494133 105.722
4.74494158 105.189
4.74494182 104.406
4.74494207 104.651
4.74494231 104.973
4.74494255 106.292
4.74494280 107.010
4.74494304 107.461
4.74494329 107.536
4.74494353 108.162
4.74494377 108.166
4.74494402 107.910
4.74494426 108.221
4.74494451 107.534
4.74494475 107.111
4.74494500 108.170
4.74494524 106.703
4.74494548 106.244
4.74494573 105.759
4.74494597 105.870
4.74494622 105.773
4.74494646 105.208
4.74494670 102.957
4.74494695 103.140
4.74494719 102.402
4.74494744 102.530
4.74494768 102.006
4.74494793 102.350
4.74494817 103.091
4.74494841 104.259
4.74494866 104.863
4.74494890 105.199
4.74494914 105.656
4.74494939 105.627
4.74494963 105.757
4.74494988 105.818
4.74495012 105.875
4.74495037 104.344
4.74495061 103.090
4.74495085 101.920
4.74495110 100.986
4.74495134 100.128
4.74495159 99.121
4.74495183 98.245
4.74495208 99.119
4.74495232 99.960
4.74495256 100.680
4.74495281 100.517
4.74495305 100.682
4.74495330 100.873
4.74495354 100.581
4.74495378 99.759
4.74495403 99.932
4.74495427 99.049
4.74495452 98.802
4.74495476 97.925
4.74495500 97.268
4.74495525 98.246
4.74495549 98.450
4.74495574 99.617
4.74495598 101.058
4.74495623 101.723
4.74495647 102.586
4.74495671 104.042
4.74495696 104.378
4.74495720 105.509
4.74495745 105.903
4.74495769 105.812
4.74495794 106.493
4.74495818 106.739
4.74495842 105.694
4.74495867 104.952
4.74495891 105.513
4.74495915 103.629
4.74495940 103.449
4.74495964 102.742
4.74495989 102.682
4.74496013 102.418
4.74496038 102.557
4.74496062 100.756
4.74496086 100.723
4.74496111 100.479
4.74496135 99.463
4.74496160 99.606
4.74496184 100.958
4.74496209 100.307
4.74496233 100.820
4.74496257 101.658
4.74496282 101.627
4.74496306 102.938
4.74496331 102.019
4.74496355 101.138
4.74496379 101.189
4.74496404 101.231
4.74496428 100.746
4.74496453 100.871
4.74496477 99.993
4.74496502 101.047
4.74496526 100.677
4.74496550 101.284
4.74496575 103.116
4.74496599 103.544
4.74496623 104.277
4.74496648 105.414
4.74496672 105.078
4.74496697 105.480
4.74496721 105.236
4.74496746 103.714
4.74496770 102.750
4.74496794 101.015
4.74496819 100.888
4.74496843 101.014
4.74496868 102.354
4.74496892 104.240
4.74496917 104.531
4.74496941 105.749
4.74496965 106.879
4.74496990 105.537
4.74497014 104.489
4.74497039 102.122
4.74497063 99.482
4.74497087 99.087
4.74497112 97.128
4.74497136 95.726
4.74497161 95.888
4.74497185 95.309
4.74497210 95.918
4.74497234 96.014
4.74497258 93.317
4.74497283 91.895
4.74497307 90.880
4.74497332 89.263
4.74497356 88.134
4.74497380 87.612
4.74497405 86.389
4.74497429 87.357
4.74497454 87.593
4.74497478 87.655
4.74497502 88.017
4.74497527 87.274
4.74497551 85.717
4.74497576 84.291
4.74497600 82.698
4.74497625 82.036
4.74497649 81.807
4.74497673 80.324
4.74497698 79.463
4.74497722 78.304
4.74497747 77.964
4.74497771 77.686
4.74497795 76.110
4.74497820 73.976
4.74497844 72.277
4.74497869 71.926
4.74497893 72.515
4.74497918 71.946
4.74497942 71.529
4.74497966 72.332
4.74497991 73.262
4.74498015 73.683
4.74498040 74.031
4.74498064 73.634
4.74498088 74.003
4.74498113 74.330
4.74498137 75.275
4.74498162 75.633
4.74498186 77.524
4.74498211 78.702
4.74498235 78.508
4.74498259 76.454
4.74498284 75.362
4.74498308 73.845
4.74498332 72.649
4.74498357 70.415
4.74498381 68.592
4.74498406 67.833
4.74498430 69.677
4.74498455 70.438
4.74498479 71.273
4.74498503 72.269
4.74498528 73.915
4.74498552 75.229
4.74498577 77.046
4.74498601 78.499
4.74498625 80.727
4.74498650 81.646
4.74498674 83.539
4.74498699 84.068
4.74498723 85.256
4.74498748 85.661
4.74498772 85.382
4.74498796 84.739
4.74498821 86.982
4.74498845 86.284
4.74498870 87.513
4.74498894 87.866
4.74498919 88.116
4.74498943 88.094
4.74498967 88.691
4.74498992 87.658
4.74499016 88.680
4.74499040 89.482
4.74499065 90.682
4.74499089 92.258
4.74499114 94.709
4.74499138 95.787
4.74499163 96.561
4.74499187 97.573
4.74499211 96.899
4.74499236 96.888
4.74499260 97.467
4.74499285 97.768
4.74499309 98.665
4.74499334 99.838
4.74499358 100.138
4.74499382 100.757
4.74499407 101.369
4.74499431 101.901
4.74499456 103.215
4.74499480 103.764
4.74499504 103.312
4.74499529 103.813
4.74499553 104.102
4.74499578 104.643
4.74499602 103.500
4.74499627 103.757
4.74499651 103.696
4.74499675 105.121
4.74499700 105.465
4.74499724 106.205
4.74499748 106.095
4.74499773 106.517
4.74499797 105.843
4.74499822 105.874
4.74499846 105.509
4.74499871 104.996
4.74499895 105.394
4.74499919 105.195
4.74499944 105.817
4.74499968 105.815
4.74499993 105.957
4.74500017 104.749
4.74500042 103.830
4.74500066 102.040
4.74500090 101.802
4.74500115 101.195
4.74500139 100.957
4.74500164 100.130
4.74500188 102.043
4.74500212 104.064
4.74500237 106.494
4.74500261 106.960
4.74500286 107.642
4.74500310 106.612
4.74500334 106.537
4.74500359 104.698
4.74500383 104.300
4.74500408 103.511
4.74500432 104.058
4.74500457 105.436
4.74500481 107.885
4.74500505 108.575
4.74500530 108.573
4.74500554 108.307
4.74500579 108.000
4.74500603 106.919
4.74500627 105.558
4.74500652 104.167
4.74500676 103.251
4.74500701 104.076
4.74500725 103.503
4.74500749 103.175
4.74500774 103.510
4.74500798 103.733
4.74500823 104.151
4.74500847 106.197
4.74500872 107.483
4.74500896 107.644
4.74500920 108.321
4.74500945 108.808
4.74500969 107.869
4.74500994 107.775
4.74501018 105.846
4.74501043 104.119
4.74501067 103.365
4.74501091 103.204
4.74501116 101.900
4.74501140 101.626
4.74501165 100.586
4.74501189 99.960
4.74501213 99.469
4.74501238 99.499
4.74501262 98.968
4.74501287 98.506
4.74501311 98.910
4.74501336 99.543
4.74501360 99.835
4.74501384 100.396
4.74501409 101.310
4.74501433 100.755
4.74501457 101.650
4.74501482 102.778
4.74501506 102.040
4.74501531 102.527
4.74501555 102.854
4.74501580 103.112
4.74501604 105.006
4.74501628 104.671
4.74501653 104.647
4.74501677 105.006
4.74501702 105.113
4.74501726 105.417
4.74501750 104.598
4.74501775 102.431
4.74501799 101.956
4.74501824 101.722
4.74501848 101.556
4.74501873 101.908
4.74501897 100.915
4.74501921 102.366
4.74501946 104.069
4.74501970 105.657
4.74501995 106.012
4.74502019 105.681
4.74502044 105.969
4.74502068 107.491
4.74502092 106.411
4.74502117 105.740
4.74502141 105.571
4.74502165 104.701
4.74502190 105.135
4.74502214 104.437
4.74502239 104.375
4.74502263 104.052
4.74502288 103.965
4.74502312 102.687
4.74502336 102.067
4.74502361 101.803
4.74502385 101.592
4.74502410 99.227
4.74502434 98.337
4.74502459 97.612
4.74502483 98.507
4.74502507 99.180
4.74502532 99.549
4.74502556 101.500
4.74502581 103.462
4.74502605 105.611
4.74502629 107.423
4.74502654 107.486
4.74502678 108.116
4.74502703 108.074
4.74502727 105.726
4.74502751 104.139
4.74502776 102.509
4.74502800 101.145
4.74502825 101.594
4.74502849 101.747
4.74502874 102.327
4.74502898 103.489
4.74502922 105.402
4.74502947 105.105
4.74502971 106.658
4.74502996 106.024
4.74503020 105.126
4.74503044 104.454
4.74503069 103.770
4.74503093 102.340
4.74503118 102.854
4.74503142 101.107
4.74503167 101.099
4.74503191 100.864
4.74503215 101.504
4.74503240 101.867
4.74503264 102.545
4.74503289 103.106
4.74503313 104.010
4.74503337 103.726
4.74503362 103.978
4.74503386 103.475
4.74503411 103.772
4.74503435 104.282
4.74503459 104.269
4.74503484 103.846
4.74503508 103.499
4.74503533 103.441
4.74503557 103.017
4.74503582 102.934
4.74503606 103.577
4.74503630 104.239
4.74503655 105.974
4.74503679 106.339
4.74503704 107.873
4.74503728 108.427
4.74503752 107.943
4.74503777 106.021
4.74503801 104.825
4.74503826 102.206
4.74503850 102.265
4.74503874 100.414
4.74503899 100.190
4.74503923 99.772
4.74503948 98.529
4.74503972 98.964
4.74503997 99.447
4.74504021 100.298
4.74504045 101.815
4.74504070 102.921
4.74504094 104.817
4.74504119 107.331
4.74504143 108.000
4.74504168 108.819
4.74504192 107.614
4.74504216 106.333
4.74504241 104.694
4.74504265 103.272
4.74504290 101.977
4.74504314 101.415
4.74504338 101.276
4.74504363 101.171
4.74504387 101.730
4.74504412 102.272
4.74504436 102.163
4.74504461 101.967
4.74504485 101.572
4.74504509 101.375
4.74504534 101.436
4.74504558 101.592
4.74504583 102.402
4.74504607 104.250
4.74504631 105.708
4.74504656 106.282
4.74504680 106.970
4.74504705 108.695
4.74504729 109.068
