# Supplementary material for: Direct detection of atomic oxygen on the dayside and nightside of Venus
Source: Nat Commun. 2023 Nov 7;14:6812. doi: 10.1038/s41467-023-42389-x (PMC10630385; doi:10.1038/s41467-023-42389-x)
Supplement: Supplementary file 2 — Source Data [file 41467_2023_42389_MOESM2_ESM.zip › Source-Data-Huebers-Venus-Source-Data-2023-09-27-final/Huebers-Venus-Source-Data-Figure-1b.txt]

This file contains the source data of Fig. 1b.


Frequency  Brightness temperatue
           measured fit 
THz        K        K
4.74490645 246.284 245.700
4.74490670 247.269 245.700
4.74490694 246.423 245.700
4.74490718 246.720 245.700
4.74490743 247.170 245.700
4.74490767 246.033 245.700
4.74491000 245.587 245.700
4.74490816 246.487 245.700
4.74490841 246.501 245.700
4.74490865 246.997 245.700
4.74490889 245.725 245.700
4.74490914 243.415 245.700
4.74490938 244.444 245.700
4.74490963 243.990 245.700
4.74490987 241.949 245.700
4.74491011 240.012 245.700
4.74491036 239.903 245.700
4.74491060 240.531 245.700
4.74491085 243.718 245.700
4.74491109 242.353 245.700
4.74491133 242.385 245.700
4.74491158 243.506 245.700
4.74491182 244.394 245.700
4.74491207 244.613 245.700
4.74491231 243.498 245.700
4.74491256 242.305 245.700
4.74491280 243.466 245.700
4.74491304 243.843 245.700
4.74491329 243.701 245.700
4.74491353 244.917 245.700
4.74491378 245.998 245.700
4.74491402 246.982 245.700
4.74491426 247.801 245.700
4.74491451 248.485 245.700
4.74491475 247.804 245.700
4.74491500 246.980 245.700
4.74491524 244.881 245.700
4.74491549 243.697 245.700
4.74491573 243.696 245.700
4.74491597 243.575 245.700
4.74491622 242.128 245.700
4.74491646 242.483 245.700
4.74491671 242.308 245.700
4.74491695 243.311 245.700
4.74491719 244.207 245.700
4.74491744 244.134 245.700
4.74491768 243.443 245.700
4.74491793 244.479 245.700
4.74491817 244.178 245.700
4.74491841 243.870 245.700
4.74491866 244.196 245.700
4.74491890 242.422 245.700
4.74491915 242.265 245.700
4.74491939 243.357 245.700
4.74491964 243.678 245.700
4.74491988 243.478 245.700
4.74492012 243.607 245.700
4.74492037 244.483 245.700
4.74492061 244.612 245.700
4.74492086 246.138 245.700
4.74492110 245.091 245.700
4.74492134 245.556 245.700
4.74492159 246.103 245.700
4.74492183 248.378 245.700
4.74492208 247.550 245.700
4.74492232 248.837 245.700
4.74492256 248.457 245.700
4.74492281 251.024 245.700
4.74492305 251.588 245.700
4.74492330 252.422 245.700
4.74492354 251.220 245.700
4.74492379 251.637 245.700
4.74492403 250.329 245.699
4.74492427 249.477 245.699
4.74492452 246.328 245.699
4.74492476 244.330 245.699
4.74492501 243.723 245.699
4.74492525 243.155 245.699
4.74492550 241.565 245.699
4.74492574 241.367 245.699
4.74492598 240.712 245.699
4.74492623 242.221 245.699
4.74492647 241.909 245.699
4.74492672 241.779 245.699
4.74492696 241.802 245.699
4.74492720 242.323 245.699
4.74492745 243.255 245.699
4.74492769 243.985 245.699
4.74492794 244.992 245.699
4.74492818 247.257 245.699
4.74492843 247.419 245.699
4.74492867 248.009 245.699
4.74492891 249.068 245.699
4.74492916 248.480 245.699
4.74492940 250.057 245.699
4.74492965 248.821 245.699
4.74492989 246.386 245.699
4.74493013 246.518 245.699
4.74493038 245.914 245.699
4.74493062 246.224 245.699
4.74493087 246.276 245.699
4.74493111 245.112 245.699
4.74493135 245.624 245.699
4.74493160 246.835 245.699
4.74493184 246.339 245.699
4.74493209 248.234 245.699
4.74493233 247.131 245.699
4.74493258 247.671 245.699
4.74493282 249.447 245.699
4.74493306 249.213 245.699
4.74493331 250.272 245.699
4.74493355 251.646 245.699
4.74493380 251.648 245.699
4.74493404 253.017 245.699
4.74493428 253.206 245.699
4.74493453 251.109 245.699
4.74493477 249.649 245.699
4.74493502 248.380 245.699
4.74493526 247.387 245.699
4.74493550 245.758 245.699
4.74493575 243.980 245.699
4.74493599 243.296 245.699
4.74493624 242.323 245.699
4.74493648 241.181 245.699
4.74493672 239.756 245.699
4.74493697 238.205 245.699
4.74493721 237.073 245.699
4.74493746 235.679 245.699
4.74493770 234.836 245.699
4.74493795 235.902 245.699
4.74493819 238.878 245.699
4.74493843 240.510 245.699
4.74493868 241.996 245.699
4.74493892 244.349 245.699
4.74493917 247.921 245.699
4.74493941 249.782 245.699
4.74493966 249.609 245.699
4.74493990 247.785 245.699
4.74494014 247.865 245.699
4.74494039 247.820 245.699
4.74494063 247.078 245.699
4.74494088 245.992 245.699
4.74494112 246.333 245.699
4.74494136 246.782 245.699
4.74494161 248.624 245.699
4.74494185 249.622 245.699
4.74494210 250.250 245.699
4.74494234 250.355 245.699
4.74494258 251.223 245.699
4.74494283 251.230 245.699
4.74494307 250.872 245.699
4.74494332 251.304 245.699
4.74494356 250.348 245.699
4.74494381 249.759 245.699
4.74494405 251.228 245.699
4.74494429 249.185 245.699
4.74494454 248.546 245.699
4.74494478 247.867 245.699
4.74494503 248.020 245.699
4.74494527 247.885 245.699
4.74494551 247.095 245.699
4.74494576 243.955 245.699
4.74494600 244.211 245.699
4.74494625 243.179 245.699
4.74494649 243.358 245.699
4.74494674 242.632 245.699
4.74494698 243.111 245.699
4.74494722 244.147 245.699
4.74494747 245.784 245.699
4.74494771 246.627 245.699
4.74494796 247.098 245.699
4.74494820 247.738 245.699
4.74494844 247.697 245.699
4.74494869 247.878 245.699
4.74494893 247.963 245.698
4.74494918 248.043 245.698
4.74494942 245.895 245.698
4.74494967 244.130 245.698
4.74494991 242.489 245.698
4.74495015 241.185 245.698
4.74495040 239.989 245.698
4.74495064 238.580 245.698
4.74495089 237.354 245.698
4.74495113 238.583 245.698
4.74495137 239.770 245.698
4.74495162 240.782 245.698
4.74495186 240.553 245.698
4.74495211 240.785 245.698
4.74495235 241.052 245.698
4.74495260 240.642 245.698
4.74495284 239.486 245.698
4.74495308 239.729 245.698
4.74495333 238.487 245.698
4.74495357 238.139 245.698
4.74495381 236.909 245.698
4.74495406 235.983 245.698
4.74495430 237.354 245.698
4.74495455 237.642 245.698
4.74495479 239.271 245.698
4.74495504 241.293 245.698
4.74495528 242.227 245.698
4.74495552 243.437 245.698
4.74495577 245.480 245.698
4.74495601 245.948 245.697
4.74495626 247.532 245.697
4.74495650 248.079 245.697
4.74495675 247.951 245.697
4.74495699 248.902 245.696
4.74495723 249.245 245.696
4.74495748 247.782 245.695
4.74495772 246.745 245.694
4.74495797 247.525 245.694
4.74495821 244.897 245.692
4.74495845 244.645 245.691
4.74495870 243.661 245.690
4.74495894 243.576 245.688
4.74495919 243.205 245.685
4.74495943 243.399 245.682
4.74495968 240.881 245.679
4.74495992 240.834 245.675
4.74496016 240.492 245.670
4.74496041 239.065 245.664
4.74496065 239.266 245.657
4.74496090 241.159 245.649
4.74496114 240.247 245.639
4.74496138 240.968 245.627
4.74496163 242.143 245.613
4.74496187 242.100 245.597
4.74496212 243.939 245.577
4.74496236 242.653 245.555
4.74496260 241.421 245.528
4.74496285 241.493 245.498
4.74496309 241.552 245.462
4.74496334 240.873 245.421
4.74496358 241.047 245.373
4.74496383 239.819 245.318
4.74496407 241.293 245.254
4.74496431 240.772 245.182
4.74496456 241.623 245.099
4.74496480 244.173 245.004
4.74496505 244.772 244.897
4.74496529 245.795 244.775
4.74496553 247.385 244.637
4.74496578 246.916 244.483
4.74496602 247.482 244.309
4.74496627 247.140 244.114
4.74496651 245.025 243.897
4.74496676 243.672 243.656
4.74496700 241.240 243.388
4.74496724 241.064 243.092
4.74496749 241.238 242.766
4.74496773 243.109 242.408
4.74496797 245.732 242.016
4.74496822 246.138 241.588
4.74496846 247.845 241.124
4.74496871 249.434 240.620
4.74496895 247.553 240.076
4.74496920 246.084 239.490
4.74496944 242.765 238.861
4.74496968 239.082 238.190
4.74496993 238.530 237.474
4.74497017 235.774 236.714
4.74497042 233.801 235.911
4.74497066 234.030 235.063
4.74497090 233.211 234.174
4.74497115 234.072 233.242
4.74497139 234.209 232.271
4.74497164 230.380 231.261
4.74497188 228.343 230.216
4.74497213 226.896 229.138
4.74497237 224.599 228.030
4.74497261 222.990 226.896
4.74497286 222.252 225.738
4.74497310 220.515 224.562
4.74497335 221.903 223.371
4.74497359 222.244 222.169
4.74497383 222.333 220.961
4.74497408 222.850 219.752
4.74497432 221.779 218.547
4.74497457 219.553 217.349
4.74497481 217.496 216.164
4.74497506 215.204 214.996
4.74497530 214.245 213.849
4.74497554 213.916 212.728
4.74497579 211.780 211.637
4.74497603 210.525 210.579
4.74497628 208.838 209.559
4.74497652 208.341 208.578
4.74497676 207.936 207.641
4.74497701 205.615 206.750
4.74497725 202.500 205.906
4.74497750 199.994 205.113
4.74497774 199.478 204.371
4.74497799 200.339 203.683
4.74497823 199.502 203.049
4.74497847 198.891 202.471
4.74497872 200.081 201.949
4.74497896 201.450 201.484
4.74497921 202.078 201.076
4.74497945 202.591 200.725
4.74497969 202.011 200.433
4.74497994 202.554 200.198
4.74498018 203.035 200.022
4.74498043 204.414 199.903
4.74498067 204.936 199.842
4.74498092 207.703 199.840
4.74498116 209.417 199.896
4.74498140 209.132 200.009
4.74498165 206.057 200.181
4.74498189 204.446 200.411
4.74498214 202.221 200.699
4.74498238 200.464 201.044
4.74498262 197.188 201.447
4.74498287 194.522 201.908
4.74498311 193.401 202.425
4.74498336 196.166 202.999
4.74498360 197.292 203.628
4.74498385 198.524 204.311
4.74498409 199.987 205.048
4.74498433 202.414 205.838
4.74498458 204.343 206.677
4.74498482 207.005 207.564
4.74498506 209.123 208.498
4.74498531 212.346 209.475
4.74498555 213.683 210.492
4.74498580 216.408 211.547
4.74498604 217.175 212.635
4.74498629 218.887 213.754
4.74498653 219.472 214.898
4.74498677 219.069 216.065
4.74498702 218.148 217.249
4.74498726 221.348 218.445
4.74498751 220.351 219.651
4.74498775 222.111 220.860
4.74498800 222.615 222.067
4.74498824 222.974 223.270
4.74498848 222.941 224.462
4.74498873 223.797 225.640
4.74498897 222.334 226.799
4.74498922 223.790 227.936
4.74498946 224.927 229.046
4.74498970 226.625 230.127
4.74498995 228.864 231.174
4.74499019 232.361 232.187
4.74499044 233.890 233.162
4.74499068 234.988 234.096
4.74499092 236.416 234.990
4.74499117 235.461 235.841
4.74499141 235.447 236.648
4.74499166 236.260 237.411
4.74499190 236.682 238.131
4.74499215 237.942 238.806
4.74499239 239.590 239.438
4.74499263 240.011 240.027
4.74499288 240.887 240.575
4.74499312 241.745 241.082
4.74499337 242.489 241.550
4.74499361 244.322 241.981
4.74499385 245.088 242.375
4.74499410 244.456 242.736
4.74499434 245.155 243.065
4.74499459 245.563 243.363
4.74499483 246.318 243.633
4.74499507 244.715 243.877
4.74499532 245.071 244.096
4.74499556 244.987 244.292
4.74499581 246.973 244.468
4.74499605 247.451 244.624
4.74499630 248.490 244.763
4.74499654 248.336 244.886
4.74499678 248.929 244.994
4.74499703 247.993 245.090
4.74499727 248.036 245.174
4.74499752 247.530 245.247
4.74499776 246.815 245.311
4.74499801 247.371 245.367
4.74499825 247.094 245.415
4.74499849 247.964 245.457
4.74499874 247.962 245.493
4.74499898 248.159 245.525
4.74499922 246.472 245.551
4.74499947 245.184 245.574
4.74499971 242.670 245.594
4.74499996 242.338 245.610
4.74500020 241.488 245.624
4.74500045 241.156 245.636
4.74500069 240.003 245.646
4.74500093 242.667 245.655
4.74500118 245.486 245.662
4.74500142 248.889 245.668
4.74500167 249.538 245.673
4.74500191 250.493 245.677
4.74500215 249.049 245.680
4.74500240 248.944 245.683
4.74500264 246.384 245.686
4.74500289 245.831 245.688
4.74500313 244.735 245.689
4.74500338 245.495 245.691
4.74500362 247.407 245.692
4.74500386 250.820 245.693
4.74500411 251.783 245.693
4.74500435 251.781 245.694
4.74500460 251.411 245.694
4.74500484 250.982 245.695
4.74500508 249.476 245.695
4.74500533 247.589 245.695
4.74500557 245.659 245.695
4.74500582 244.379 245.696
4.74500606 245.532 245.696
4.74500631 244.733 245.696
4.74500655 244.274 245.696
4.74500679 244.742 245.696
4.74500704 245.053 245.696
4.74500728 245.636 245.696
4.74500753 248.483 245.696
4.74500777 250.266 245.696
4.74500802 250.490 245.696
4.74500826 251.437 245.696
4.74500850 252.114 245.696
4.74500875 250.803 245.696
4.74500899 250.671 245.696
4.74500924 247.989 245.696
4.74500948 245.590 245.696
4.74500972 244.534 245.696
4.74500997 244.310 245.696
4.74501021 242.488 245.696
4.74501046 242.103 245.696
4.74501070 240.649 245.696
4.74501094 239.768 245.696
4.74501119 239.081 245.696
4.74501143 239.122 245.696
4.74501168 238.379 245.696
4.74501192 237.727 245.696
4.74501217 238.296 245.696
4.74501241 239.182 245.696
4.74501265 239.593 245.696
4.74501290 240.379 245.696
4.74501314 241.658 245.696
4.74501339 240.877 245.696
4.74501363 242.136 245.696
4.74501387 243.710 245.696
4.74501412 242.676 245.696
4.74501436 243.359 245.696
4.74501461 243.816 245.696
4.74501485 244.175 245.696
4.74501509 246.823 245.696
4.74501534 246.353 245.696
4.74501558 246.319 245.696
4.74501583 246.823 245.696
4.74501607 246.972 245.696
4.74501632 247.396 245.696
4.74501656 246.253 245.696
4.74501680 243.221 245.696
4.74501705 242.552 245.696
4.74501729 242.226 245.696
4.74501754 241.994 245.696
4.74501778 242.486 245.696
4.74501802 241.099 245.696
4.74501827 243.118 245.696
4.74501851 245.506 245.696
4.74501876 247.730 245.696
4.74501900 248.223 245.696
4.74501925 247.758 245.696
4.74501949 248.160 245.696
4.74501973 250.280 245.696
4.74501998 248.780 245.696
4.74502022 247.844 245.696
4.74502047 247.608 245.696
4.74502071 246.396 245.696
4.74502095 247.006 245.696
4.74502120 246.033 245.696
4.74502144 245.947 245.696
4.74502169 245.495 245.696
4.74502193 245.374 245.696
4.74502217 243.584 245.696
4.74502242 242.714 245.696
4.74502266 242.344 245.696
4.74502291 242.048 245.696
4.74502315 238.739 245.696
4.74502340 237.488 245.696
4.74502364 236.470 245.695
4.74502388 237.725 245.695
4.74502413 238.667 245.695
4.74502437 239.185 245.695
4.74502462 241.900 245.695
4.74502486 244.649 245.695
4.74502510 247.652 245.695
4.74502535 250.187 245.695
4.74502559 250.276 245.695
4.74502584 251.154 245.695
4.74502608 251.095 245.695
4.74502632 247.823 245.695
4.74502657 245.602 245.695
4.74502681 243.330 245.695
4.74502706 241.426 245.695
4.74502730 242.051 245.695
4.74502755 242.264 245.695
4.74502779 243.074 245.695
4.74502803 244.701 245.695
4.74502828 247.375 245.695
4.74502852 246.957 245.695
4.74502877 249.123 245.695
4.74502901 248.238 245.695
4.74502926 246.988 245.695
4.74502950 246.049 245.695
4.74502974 245.093 245.695
4.74502999 243.099 245.695
4.74503023 243.821 245.695
4.74503047 241.382 245.695
4.74503072 241.371 245.695
4.74503096 241.042 245.695
4.74503121 241.937 245.695
4.74503145 242.445 245.695
4.74503170 243.393 245.695
4.74503194 244.177 245.695
4.74503218 245.444 245.695
4.74503243 245.046 245.695
4.74503267 245.399 245.695
4.74503292 244.696 245.695
4.74503316 245.111 245.695
4.74503341 245.819 245.695
4.74503365 245.802 245.695
4.74503389 245.211 245.695
4.74503414 244.723 245.695
4.74503438 244.642 245.695
4.74503463 244.046 245.695
4.74503487 243.932 245.695
4.74503511 244.821 245.695
4.74503536 245.742 245.695
4.74503560 248.155 245.695
4.74503585 248.669 245.695
4.74503609 250.800 245.695
4.74503634 251.577 245.695
4.74503658 250.900 245.695
4.74503682 248.223 245.695
4.74503707 246.558 245.695
4.74503731 242.900 245.695
4.74503756 242.983 245.695
4.74503780 240.408 245.695
4.74503804 240.093 245.695
4.74503829 239.507 245.695
4.74503853 237.751 245.695
4.74503878 238.360 245.695
4.74503902 239.040 245.695
4.74503927 240.228 245.695
4.74503951 242.343 245.695
4.74503975 243.884 245.695
4.74504000 246.528 245.695
4.74504024 250.059 245.695
4.74504049 250.990 245.695
4.74504073 252.138 245.695
4.74504097 250.453 245.695
4.74504122 248.669 245.695
4.74504146 246.378 245.695
4.74504171 244.399 245.695
4.74504195 242.590 245.695
4.74504219 241.809 245.695
4.74504244 241.615 245.695
4.74504268 241.467 245.695
4.74504293 242.248 245.695
4.74504317 243.009 245.695
4.74504342 242.856 245.695
4.74504366 242.581 245.695
4.74504390 242.029 245.695
4.74504415 241.754 245.695
4.74504439 241.840 245.695
4.74504464 242.057 245.695
4.74504488 243.188 245.695
4.74504512 245.757 245.695
4.74504537 247.795 245.695
4.74504561 248.543 245.695
4.74504586 249.683 245.695
4.74504610 252.727 245.695
--  --
--  --
--  --
--  --
--  --
--  --
--  --
--  --
--  --
--  --
--  --
--  --
--  --
--  --
--  --
--  --
--  --
--  --
--  --
--  --
--  --
--  --
--  --
--  --
--  --
--  --
--  --
--  --
--  --
--  --
--  --
--  --
--  --
--  --
--  --
--  --
--  --
--  --
--  --
--  --
--  --
--  --
--  --
--  --
--  --
--  --
--  --
--  --
--  --
--  --
--  --
--  --
--  --
--  --
--  --
--  --
--  --
--  --
--  --
--  --
--  --
--  --
--  --
--  --
--  --
--  --
--  --
--  --
--  --
--  --
--  --
--  --
--  --
--  --
--  --
--  --
--  --
--  --
--  --
--  --
--  --
--  --
--  --
--  --
--  --
--  --
--  --
--  --
--  --
--  --
--  --
--  --
--  --
--  --
--  --
--  --
--  --
--  --
--  --
--  --
--  --
--  --
--  --
--  --
--  --
--  --
--  --
--  --
--  --
--  --
--  --
--  --
--  --
--  --
--  --
--  --
--  --
--  --
--  --
--  --
--  --
--  --
--  --
--  --
--  --
--  --
--  --
--  --
--  --
--  --
--  --
--  --
--  --
--  --
--  --
--  --
--  --
--  --
--  --
--  --
--  --
--  --
--  --
--  --
--  --
--  --
--  --
--  --
--  --
--  --
--  --
--  --
--  --
--  --
--  --
--  --
--  --
--  --
--  --
--  --
--  --
--  --
--  --
--  --
--  --
--  --
--  --
--  --
--  --
--  --
--  --
--  --
--  --
--  --
--  --
--  --
--  --
--  --
--  --
--  --
--  --
--  --
--  --
--  --
--  --
--  --
--  --
--  --
--  --
--  --
--  --
--  --
--  --
--  --
--  --
--  --
--  --
--  --
--  --
--  --
--  --
--  --
--  --
--  --
--  --
--  --
--  --
--  --
--  --
--  --
--  --
--  --
--  --
--  --
--  --
--  --
--  --
--  --
--  --
--  --
--  --
--  --
--  --
--  --
--  --
--  --
--  --
--  --
--  --
--  --
--  --
--  --
--  --
--  --
--  --
--  --
--  --
--  --
--  --
--  --
--  --
--  --
--  --
--  --
--  --
--  --
--  --
--  --
--  --
--  --
--  --
--  --
--  --
--  --
--  --
--  --
--  --
--  --
--  --
--  --
--  --
--  --
--  --
--  --
--  --
--  --
--  --
--  --
--  --
--  --
--  --
--  --
--  --
--  --
--  --
--  --
--  --
--  --
--  --
--  --
--  --
--  --
--  --
--  --
--  --
--  --
--  --
--  --
--  --
--  --
--  --
--  --
--  --
--  --
--  --
--  --
--  --
--  --
--  --
--  --
--  --
--  --
--  --
--  --
--  --
--  --
--  --
--  --
--  --
--  --
--  --
--  --
--  --
--  --
--  --
--  --
--  --
--  --
--  --
--  --
--  --
--  --
--  --
--  --
--  --
--  --
--  --
--  --
--  --
--  --
--  --
--  --
--  --
--  --
--  --
--  --
--  --
--  --
--  --
--  --
--  --
--  --
--  --
--  --
--  --
--  --
--  --
--  --
--  --
--  --
--  --
--  --
--  --
--  --
--  --
--  --
--  --
--  --
--  --
--  --
--  --
--  --
--  --
--  --
--  --
--  --
--  --
--  --
--  --
--  --
--  --
--  --
--  --
--  --
--  --
--  --
--  --
--  --
--  --
--  --
--  --
--  --
--  --
--  --
--  --
--  --
--  --
--  --
--  --
--  --
--  --
--  --
--  --
--  --
--  --
--  --
--  --
--  --
--  --
--  --
--  --
--  --
--  --
--  --
--  --
--  --
--  --
--  --
--  --
--  --
--  --
--  --
--  --
--  --
--  --
--  --
--  --
--  --
--  --
--  --
--  --
--  --
--  --
--  --
--  --
--  --
--  --
--  --
--  --
--  --
--  --
--  --
--  --
--  --
--  --
--  --
--  --
--  --
--  --
--  --
--  --
--  --
--  --
--  --
--  --
--  --
--  --
--  --
--  --
--  --
--  --
--  --
--  --
--  --
--  --
--  --
--  --
--  --
--  --
--  --
--  --
--  --
--  --
--  --
--  --
--  --
--  --
--  --
--  --
--  --
--  --
--  --
--  --
--  --
--  --
--  --
--  --
--  --
--  --
--  --
--  --
--  --
--  --
--  --
--  --
--  --
--  --
--  --
--  --
--  --
--  --
--  --
--  --
--  --
--  --
--  --
--  --
--  --
--  --
--  --
--  --
--  --
--  --
--  --
--  --
--  --
--  --
--  --
--  --
--  --
--  --
--  --
--  --
--  --
--  --
--  --
--  --
--  --
--  --
--  --
--  --
--  --
--  --
--  --
--  --
--  --
--  --
--  --
--  --
--  --
--  --
--  --
--  --
--  --
--  --
--  --
--  --
--  --
--  --
--  --
--  --
--  --
--  --
--  --
--  --
--  --
--  --
--  --
--  --
--  --
--  --
--  --
--  --
--  --
--  --
--  --
--  --
--  --
--  --
--  --
--  --
--  --
--  --
--  --
--  --
--  --
--  --
--  --
--  --
--  --
--  --
--  --
--  --
--  --
--  --
--  --
--  --
--  --
--  --
--  --
--  --
--  --
--  --
--  --
--  --
--  --
--  --
--  --
--  --
--  --
--  --
--  --
--  --
--  --
--  --
--  --
--  --
--  --
--  --
--  --
--  --
--  --
--  --
--  --
--  --
--  --
--  --
--  --
--  --
--  --
--  --
--  --
--  --
--  --
--  --
--  --
--  --
--  --
--  --
--  --
--  --
--  --
--  --
--  --
--  --
--  --
--  --
--  --
--  --
--  --
--  --
--  --
--  --
--  --
--  --
--  --
--  --
--  --
--  --
--  --
--  --
--  --
--  --
--  --
--  --
--  --
--  --
--  --
--  --
--  --
--  --
--  --
--  --
--  --
--  --
--  --
--  --
--  --
--  --
--  --
--  --
--  --
--  --
--  --
--  --
--  --
--  --
--  --
--  --
--  --
--  --
--  --
--  --
--  --
--  --
--  --
--  --
--  --
--  --
--  --
--  --
--  --
--  --
--  --
--  --
--  --
--  --
--  --
--  --
--  --
--  --
--  --
--  --
--  --
--  --
--  --
--  --
--  --
--  --
--  --
--  --
--  --
--  --
--  --
--  --
--  --
--  --
--  --
--  --
--  --
--  --
--  --
--  --
--  --
--  --
--  --
--  --
--  --
--  --
--  --
--  --
--  --
--  --
--  --
--  --
--  --
--  --
--  --
--  --
--  --
--  --
--  --
--  --
--  --
--  --
--  --
--  --
--  --
--  --
--  --
--  --
--  --
--  --
--  --
--  --
--  --
--  --
--  --
--  --
--  --
--  --
--  --
--  --
--  --
--  --
--  --
--  --
--  --
--  --
--  --
--  --
--  --
--  --
--  --
--  --
--  --
--  --
--  --
--  --
--  --
--  --
--  --
--  --
--  --
--  --
--  --
--  --
--  --
--  --
--  --
--  --
--  --
--  --
--  --
--  --
--  --
--  --
--  --
--  --
--  --
--  --
--  --
--  --
--  --
--  --
--  --
--  --
--  --
--  --
--  --
  --
  --
  --
  --
  --
  --
  --
  --
  --
  --
  --
  --
  --
  --
  --
  --
  --
  --
  --
  --
