# Supplementary material for: Direct detection of atomic oxygen on the dayside and nightside of Venus
Source: Nat Commun. 2023 Nov 7;14:6812. doi: 10.1038/s41467-023-42389-x (PMC10630385; doi:10.1038/s41467-023-42389-x)
Supplement: Supplementary file 2 — Source Data [file 41467_2023_42389_MOESM2_ESM.zip › Source-Data-Huebers-Venus-Source-Data-2023-09-27-final/Huebers-Venus-Source-Data-Figure-2.txt]

This file contains the source data of figure 2. 

Column separation: space


Column 1: Local Time (h.fraction of h)  
Column 2: Atomic oxygen temperature (K) 
Column 3: Uncertainty of atomic oxygen temperature (K)
Column 4: Brightness temperature (K)
Column 5: Uncertainty of brightness temperature (K)
Column 6: Atomic oxygen column density (1E^17 cm^-2)
Column 7: Uncertainty of atomic oxygen column density (1E^17 cm^-2)
Column 8: Solar zenith angle (deg)
  
Equator  
15.6 169.7 12.149 244.5 11.927 3.0 0.492 54.4  
16.8 169.8 22.361 242.8 12.248 3.8 2.037 71.4  
16.4 159.0 16.164 241.3 12.021 2.9 0.803 66.0 
15.3 166.5 19.896 244.8 12.181 3.8 1.673 50.7   
18.1 150.2 19.123 238.9 11.960 1.5 0.437 91.6 
19.2 131.9 24.348 259.0 12.492 2.4 0.828 107.3   

North 
19.3 151.5 11.611 244.1 11.915 11.9 0.345 107.7  
20.6 100.2 29.638 246.9 12.687 34.2 0.547 118.3   
20.1 106.1 16.086 258.2 12.084 15.8 0.269 114.3  
19.2 74.9 27.763 244.5 12.225 22.9 0.160 102.3  
17.6 128.3 14.645 236.8 11.942 16.4 0.246 84.2  
16.9 132.4 15.015 236.8 11.960 18.2 0.309 76.1  

19.4 143.9 10.734 242.7 11.927 3.5 0.300 106.0   
20.2  89.4 16.481 251.8 12.225 1.9 0.275 120.9   
19.9 125.7 13.124 246.0 12.035 2.8 0.398 116.0   
19.0 108.8 24.440 248.8 12.102 1.2 0.334 104.1   
17.4 166.4 14.866 249.0 11.982 2.6 0.601 82.3   
