# Supplementary material for: Direct detection of atomic oxygen on the dayside and nightside of Venus
Source: Nat Commun. 2023 Nov 7;14:6812. doi: 10.1038/s41467-023-42389-x (PMC10630385; doi:10.1038/s41467-023-42389-x)
Supplement: Supplementary file 2 — Source Data [file 41467_2023_42389_MOESM2_ESM.zip › Source-Data-Huebers-Venus-Source-Data-2023-09-27-final/Huebers-Venus-Source-Data-Figure-3.txt]

This file contains the source data of figure 3.

Columns are separated by a space.


Column 1: Local time (h, fraction of hour) 
Column 2: Latitude (deg) 
Column 3: Longitude(deg) 
Column 4: Atomic oxygen temperature (K)
Column 5: Brightness temperature (K) 
Column 6: Column density (10^17 cm^-2) 


Equator 
15.6 -9.8 282.6 169.7 244.5 3.0
16.8 9.4 267.6 169.8 242.8 3.8
16.4 5.0 273.0 159.0 241.3 2.9
15.3 11.6 295.1 166.5 244.8 3.8
18.1 -12.3 244.8 150.2 238.9 1.5
19.2 1.2 231.7 131.9 259.0 2.4

North 
19.3 17.9 226.7 151.5 244.1 11.9
20.6 38.3 210.1 100.2 246.9 34.2
20.1 33.6 218.0 106.1 258.2 15.8
19.2 41.6 237.1 74.9 244.5 22.9
17.6 47.9 252.6 128.3 236.8 16.4
16.9 41.6 272.3 132.4 236.8 18.2

19.4 -45.6 224.8 143.9 242.7 3.5
20.2 -21.8 216.3 89.4 251.8 1.9
19.9 -26.3 220.8 125.7 246.0 2.8
19.0 -18.9 240.9 108.8 248.8 1.2
17.4 -17.5 263.9 166.4 249.0 2.6
