# Supplementary material for: Direct detection of atomic oxygen on the dayside and nightside of Venus
Source: Nat Commun. 2023 Nov 7;14:6812. doi: 10.1038/s41467-023-42389-x (PMC10630385; doi:10.1038/s41467-023-42389-x)
Supplement: Supplementary file 2 — Source Data [file 41467_2023_42389_MOESM2_ESM.zip › Source-Data-Huebers-Venus-Source-Data-2023-09-27-final/Huebers-Venus-Source-Data-Figure-4.txt]

This file contains the source data of figure M1.

The columns are separated by a space.

Column 1: Frequency (THz)
Column 2: Atomic oxygen signal from the Earth atmosphere (measured, arbitrary units)
Column 3: Atomic oxygen signal from the Venus atmosphere (measured, arbitrary units)
Column 4: Atomic oxygen signal from the Earth atmosphere (radiative transfer calculation, arbitrary units)
Column 4: Atomic oxygen signal from the Venus atmosphere (radiative transfer calculation, arbitrary units)


4.74471221 8.521 220.46239 3.18484 215.73396   
4.74471245 10.882 221.19915 3.18484 215.73396   
4.74471270 7.007 219.98426 3.18484 215.73396   
4.74471294 7.496 219.05101 3.18484 215.73396   
4.74471319 5.929 218.56308 3.18484 215.73396   
4.74471343 3.823 215.38982 3.18484 215.73396   
4.74471367 2.703 212.94902 3.18484 215.73396   
4.74471392 2.105 214.49534 3.18484 215.73396   
4.74471416 0.481 214.94614 3.18484 215.73396   
4.74471441 3.930 217.05601 3.18484 215.73396   
4.74471465 3.447 217.52475 3.18484 215.73396   
4.74471490 4.960 217.31307 3.18484 215.73396   
4.74471514 6.341 220.00123 3.18484 215.73396   
4.74471538 7.437 223.36292 3.18484 215.73396   
4.74471563 9.200 222.50014 3.18484 215.73396   
4.74471587 10.621 220.87999 3.18484 215.73396   
4.74471612 9.090 218.89948 3.18484 215.73396   
4.74471636 7.149 217.29684 3.18484 215.73396   
4.74471660 7.343 218.02814 3.18484 215.73396   
4.74471685 5.623 215.1386 3.18484 215.73396   
4.74471709 4.432 211.39033 3.18484 215.73396   
4.74471734 1.906 210.46119 3.18485 215.73396   
4.74471758 -0.430 209.46378 3.18485 215.73396   
4.74471782 0.596 209.4288 3.18485 215.73396   
4.74471807 2.317 210.13611 3.18485 215.73396   
4.74471831 3.084 211.70632 3.18485 215.73396   
4.74471856 5.845 212.27912 3.18485 215.73396   
4.74471880 7.016 215.88572 3.18485 215.73396   
4.74471905 9.102 218.2459 3.18485 215.73396   
4.74471929 8.220 218.38918 3.18485 215.73396   
4.74471953 8.084 216.91431 3.18485 215.73396   
4.74471978 7.419 217.45558 3.18485 215.73397   
4.74472002 6.535 215.29979 3.18485 215.73397   
4.74472027 3.624 215.04661 3.18486 215.73397   
4.74472051 1.722 213.26858 3.18486 215.73397   
4.74472075 3.374 213.01212 3.18486 215.73397   
4.74472100 4.951 213.62437 3.18486 215.73397   
4.74472124 5.773 214.87079 3.18487 215.73398   
4.74472149 4.255 215.19915 3.18487 215.73398   
4.74472173 5.396 218.08121 3.18487 215.73398   
4.74472198 7.292 219.61087 3.18488 215.73399   
4.74472222 10.022 219.92812 3.18488 215.73399   
4.74472246 9.134 218.14279 3.18489 215.73399   
4.74472271 9.386 217.52929 3.18489 215.734   
4.74472295 7.764 218.93452 3.1849 215.734   
4.74472319 9.811 218.89587 3.18491 215.73401   
4.74472344 7.266 215.76506 3.18492 215.73402   
4.74472368 5.942 213.13003 3.18492 215.73403   
4.74472393 0.657 211.60197 3.18494 215.73403   
4.74472417 -1.546 210.62771 3.18495 215.73405   
4.74472442 -3.051 209.7778 3.18496 215.73406   
4.74472466 -4.836 207.49785 3.18498 215.73407   
4.74472490 -5.519 206.91751 3.18499 215.73408   
4.74472515 -4.261 208.85436 3.18501 215.7341   
4.74472539 -4.617 209.23186 3.18503 215.73412   
4.74472564 -1.019 209.55126 3.18506 215.73414   
4.74472588 -1.982 208.24345 3.18508 215.73416   
4.74472613 -2.964 208.29628 3.18511 215.73419   
4.74472637 -1.489 210.20304 3.18515 215.73422   
4.74472661 -3.646 210.98761 3.18519 215.73425   
4.74472686 -5.776 209.42512 3.18523 215.73428   
4.74472710 -6.235 209.33401 3.18528 215.73432   
4.74472735 -8.144 210.98865 3.18533 215.73437   
4.74472759 -6.208 213.84958 3.18539 215.73442   
4.74472783 -4.413 215.46376 3.18545 215.73447   
4.74472808 -4.141 215.63831 3.18553 215.73454   
4.74472832 -1.994 215.39041 3.18561 215.7346   
4.74472857 0.028 216.76029 3.1857 215.73468   
4.74472881 0.030 216.27838 3.1858 215.73477   
4.74472905 0.930 215.54331 3.18592 215.73486   
4.74472930 1.811 215.99012 3.18604 215.73497   
4.74472954 0.560 215.52492 3.18619 215.73509   
4.74472979 1.101 216.76442 3.18634 215.73522   
4.74473003 2.075 217.77678 3.18652 215.73537   
4.74473028 1.413 218.03988 3.18671 215.73553   
4.74473052 3.660 220.04327 3.18692 215.73571   
4.74473076 5.112 219.98482 3.18716 215.73591   
4.74473101 2.148 219.52357 3.18743 215.73614   
4.74473125 3.750 219.45298 3.18772 215.73638   
4.74473150 3.806 216.52291 3.18805 215.73666   
4.74473174 3.964 215.76094 3.18841 215.73696   
4.74473198 6.433 214.97909 3.18881 215.7373   
4.74473223 6.295 215.66921 3.18925 215.73767   
4.74473247 4.486 214.82245 3.18974 215.73808   
4.74473272 5.478 213.35819 3.19028 215.73853   
4.74473296 3.802 213.34358 3.19088 215.73904   
4.74473321 4.428 214.82498 3.19154 215.73959   
4.74473345 3.552 215.3337 3.19227 215.7402   
4.74473369 4.924 215.28798 3.19308 215.74088   
4.74473394 3.008 214.26351 3.19397 215.74163   
4.74473418 2.963 213.26109 3.19495 215.74245   
4.74473443 2.935 214.07108 3.19603 215.74336   
4.74473467 3.963 213.26314 3.19722 215.74435   
4.74473491 1.260 211.43517 3.19854 215.74545   
4.74473516 -1.379 209.84973 3.19998 215.74666   
4.74473540 -4.442 210.28508 3.20157 215.748   
4.74473565 -4.641 209.24168 3.20332 215.74946   
4.74473589 -3.061 210.54331 3.20525 215.75107   
4.74473614 -0.873 212.47526 3.20736 215.75283   
4.74473638 0.604 214.41272 3.20968 215.75477   
4.74473662 2.449 218.27359 3.21223 215.7569   
4.74473687 5.562 220.77934 3.21503 215.75924   
4.74473711 6.473 222.72845 3.21809 215.76179   
4.74473736 7.880 225.51744 3.22146 215.7646   
4.74473760 8.828 226.79841 3.22514 215.76767   
4.74473784 7.394 225.8821 3.22918 215.77104   
4.74473809 7.681 227.19743 3.2336 215.77472   
4.74473833 7.212 225.01144 3.23844 215.77875   
4.74473858 6.944 223.22791 3.24373 215.78315   
4.74473882 6.254 220.12602 3.24952 215.78796   
4.74473907 4.794 218.1769 3.25584 215.79322   
4.74473931 2.628 218.32791 3.26275 215.79896   
4.74473955 2.826 218.94246 3.27029 215.80523   
4.74473980 2.406 216.36241 3.27853 215.81206   
4.74474004 0.868 215.53432 3.28751 215.81951   
4.74474028 0.674 216.77419 3.29731 215.82764   
4.74474053 -1.008 216.33399 3.30799 215.83648   
4.74474077 1.214 215.86587 3.31963 215.84612   
4.74474102 2.058 215.45723 3.3323 215.85661   
4.74474126 1.850 216.41283 3.3461 215.86802   
4.74474151 0.160 215.93063 3.36111 215.88043   
4.74474175 -1.651 215.74125 3.37744 215.89391   
4.74474199 -1.831 214.27508 3.3952 215.90857   
4.74474224 -3.554 214.614 3.41449 215.92448   
4.74474248 -5.275 213.86133 3.43545 215.94176   
4.74474273 -6.614 212.84615 3.4582 215.9605   
4.74474297 -6.155 212.14469 3.4829 215.98083   
4.74474322 -7.678 210.99103 3.5097 216.00287   
4.74474346 -6.606 210.11177 3.53876 216.02675   
4.74474370 -5.607 209.76154 3.57025 216.05261   
4.74474395 -4.000 210.57466 3.60438 216.08061   
4.74474419 -1.443 212.82269 3.64135 216.11092   
4.74474444 1.419 213.46768 3.68136 216.14369   
4.74474468 2.671 212.65884 3.72467 216.17913   
4.74474492 3.491 213.85898 3.77151 216.21743   
4.74474517 5.299 212.78382 3.82216 216.2588   
4.74474541 2.510 212.67243 3.8769 216.30347   
4.74474566 1.756 212.90602 3.93604 216.35169   
4.74474590 -0.897 211.801 3.99991 216.4037   
4.74474614 -3.010 210.28422 4.06886 216.45979   
4.74474639 -3.652 210.2256 4.14325 216.52025   
4.74474663 -1.499 213.96311 4.22349 216.58539   
4.74474688 -0.921 215.82182 4.31001 216.65554   
4.74474712 0.864 217.2561 4.40324 216.73106   
4.74474737 2.927 216.24486 4.50369 216.81231   
4.74474761 3.242 216.94324 4.61186 216.8997   
4.74474785 6.540 221.0586 4.7283 216.99365   
4.74474810 6.283 220.11758 4.85358 217.09461   
4.74474834 6.903 218.73302 4.98834 217.20305   
4.74474859 6.636 221.44014 5.13323 217.31947   
4.74474883 8.556 221.78994 5.28895 217.44441   
4.74474907 8.315 223.88149 5.45625 217.57844   
4.74474932 10.542 222.49113 5.63591 217.72214   
4.74474956 8.310 221.40088 5.82878 217.87616   
4.74474981 7.456 220.50812 6.03576 218.04115   
4.74475005 7.427 219.96778 6.25778 218.21783   
4.74475030 8.725 218.22412 6.49585 218.40692   
4.74475054 7.381 218.12532 6.75104 218.60922   
4.74475078 11.722 217.87384 7.02448 218.82556   
4.74475103 13.663 220.82696 7.31737 219.05679   
4.74475127 13.497 220.96673 7.63098 219.30382   
4.74475152 13.318 225.4085 7.96666 219.56763   
4.74475176 11.182 225.18809 8.32583 219.84921   
4.74475200 10.216 224.58261 8.71002 220.14963   
4.74475225 9.912 222.47834 9.12081 220.46998   
4.74475249 5.485 220.85255 9.55992 220.81142   
4.74475274 -0.220 217.30352 10.02914 221.17517   
4.74475298 2.041 217.0886 10.53038 221.56248   
4.74475323 1.179 214.2699 11.06567 221.97468   
4.74475347 3.336 214.73816 11.63714 222.41312   
4.74475371 4.389 214.45521 12.24708 222.87924   
4.74475396 5.931 217.11711 12.8979 223.3745   
4.74475420 9.104 218.52014 13.59216 223.90042   
4.74475444 11.166 220.26541 14.33256 224.45859   
4.74475469 11.057 218.61084 15.12201 225.0506   
4.74475493 14.197 218.98784 15.96356 225.67812   
4.74475518 13.959 219.75646 16.86047 226.34283   
4.74475542 15.059 221.79074 17.8162 227.04643   
4.74475567 16.516 223.21715 18.83443 227.79067   
4.74475591 16.228 222.58703 19.91908 228.57725   
4.74475615 19.536 222.83638 21.0743 229.40791   
4.74475640 20.212 224.84467 22.30454 230.28433   
4.74475664 19.657 223.66284 23.6145 231.20814   
4.74475689 19.771 223.16203 25.00919 232.1809   
4.74475713 20.290 223.90777 26.49393 233.20405   
4.74475737 21.269 222.04263 28.07438 234.27889   
4.74475762 23.621 225.94303 29.75651 235.40652   
4.74475786 26.216 229.01677 31.54665 236.58779   
4.74475811 29.317 231.51494 33.4515 237.82324   
4.74475835 31.545 235.44299 35.47806 239.11305   
4.74475860 35.011 237.17102 37.63371 240.45691   
4.74475884 36.855 237.8511 39.9261 241.85396   
4.74475908 38.473 240.18505 42.36318 243.30266   
4.74475933 39.551 239.11915 44.95309 244.80069   
4.74475957 38.565 238.00092 47.70413 246.3448   
4.74475982 38.504 238.91702 50.62463 247.93062   
4.74476006 42.117 241.04728 53.72282 249.55254   
4.74476030 45.451 243.2433 57.00666 251.20351   
4.74476055 52.352 245.93063 60.48367 252.87483   
4.74476079 57.587 250.01792 64.16059 254.55595   
4.74476104 63.688 253.05351 68.04318 256.23427   
4.74476128 68.552 257.26386 72.1358 257.89494   
4.74476153 74.389 258.02441 76.44103 259.52064   
4.74476177 78.990 258.57274 80.9592 261.09145   
4.74476201 83.501 259.56114 85.68789 262.58473   
4.74476226 84.005 261.33059 90.62141 263.97503   
4.74476250 86.467 260.04436 95.75021 265.23417   
4.74476275 87.998 261.61539 101.06034 266.33134   
4.74476299 92.970 262.00121 106.53292 267.23341   
4.74476324 95.668 263.55064 112.14366 267.90533   
4.74476348 102.237 263.4436 117.86254 268.31083   
4.74476372 105.176 263.69036 123.65359 268.41326   
4.74476397 111.565 262.14282 129.47497 268.17663   
4.74476421 117.256 263.84081 135.27922 267.56702   
4.74476446 123.633 263.01147 141.01397 266.55399   
4.74476470 128.992 261.83176 146.6229 265.11243   
4.74476494 135.855 261.21124 152.04719 263.22424   
4.74476519 139.015 260.99716 157.22726 260.88029   
4.74476543 146.768 259.26516 162.10498 258.08209   
4.74476568 151.806 258.48142 166.62605 254.84331   
4.74476592 154.666 252.86019 170.7426 251.19087   
4.74476616 158.817 249.33277 174.41571 247.16551   
4.74476641 162.630 245.87418 177.61776 242.82154   
4.74476665 164.865 240.81539 180.33436 238.22596   
4.74476690 167.403 237.13676 182.56562 233.4565   
4.74476714 169.468 232.23556 184.3266 228.599   
4.74476739 171.173 228.12251 185.64688 223.74399   
4.74476763 173.011 224.10723 186.5691 218.98269   
4.74476787 172.131 219.32616 187.14665 214.40286   
4.74476812 172.305 218.75557 187.44061 210.08467   
4.74476836 173.058 214.67197 187.51616 206.097   
4.74476861 173.743 210.01376 187.43889 202.49447   
4.74476885 172.813 208.08266 187.2712 199.31551   
4.74476909 172.901 206.25589 187.06922 196.58151   
4.74476934 176.314 207.4426 186.88044 194.29718   
4.74476958 181.033 207.48186 186.74223 192.45194   
4.74476983 183.015 202.49605 186.68126 191.02219   
4.74477007 185.635 202.6827 186.71381 189.97415   
4.74477031 188.484 201.95177 186.84677 189.26697   
4.74477056 191.370 201.50849 187.07918 188.85581   
4.74477080 193.630 198.9001 187.40399 188.69463   
4.74477105 193.619 194.88986 187.80991 188.73854   
4.74477129 192.634 192.3119 188.28313 188.94554   
4.74477153 194.848 191.43551 188.8088 189.27776   
4.74477178 194.527 188.17071 189.37218 189.70209   
4.74477202 194.292 186.38133 189.95948 190.19042   
4.74477227 193.913 185.79168 190.55835 190.71946   
4.74477251 193.576 185.8971 191.15821 191.27039   
4.74477276 192.184 185.22258 191.75025 191.82834   
4.74477300 195.321 188.09888 192.32737 192.38181   
4.74477324 195.009 189.11722 192.88402 192.92211   
4.74477349 196.769 190.98389 193.41602 193.44281   
4.74477373 198.500 193.56641 193.92028 193.93927   
4.74477398 202.049 195.91057 194.39465 194.40822   
4.74477422 204.703 197.55544 194.83766 194.84748   
4.74477447 208.776 201.22815 195.24843 195.25563   
4.74477471 210.407 200.53964 195.62647 195.63183   
4.74477495 209.955 201.94144 195.9716 195.97566   
4.74477520 210.222 203.51949 196.28385 196.28698   
4.74477544 208.165 201.40039 196.56338 196.56585   
4.74477569 206.954 199.00573 196.81044 196.81243   
4.74477593 204.116 196.89203 197.02533 197.02697   
4.74477617 202.889 195.22797 197.20836 197.20975   
4.74477642 198.868 192.91348 197.35982 197.36102   
4.74477666 198.080 190.61035 197.47997 197.48105   
4.74477691 197.786 188.97642 197.56904 197.57004   
4.74477715 198.016 189.23949 197.62721 197.62815   
4.74477739 195.136 189.89341 197.65459 197.65551   
4.74477764 195.763 190.51185 197.65124 197.65216   
4.74477788 195.875 190.35562 197.61714 197.61809   
4.74477813 196.045 191.9774 197.55224 197.55325   
4.74477837 197.245 192.92779 197.4564 197.4575   
4.74477862 196.988 194.09705 197.32943 197.33067   
4.74477886 199.270 194.79515 197.1711 197.17254   
4.74477910 202.671 193.59817 196.98114 196.98285   
4.74477935 203.610 193.80154 196.75925 196.76133   
4.74477959 203.422 193.2423 196.50513 196.50772   
4.74477984 204.901 194.4849 196.21847 196.22178   
4.74478008 204.775 194.02637 195.89905 195.90336   
4.74478032 205.379 194.42655 195.54673 195.55244   
4.74478057 203.215 196.46479 195.16152 195.16921   
4.74478081 201.953 197.79124 194.74365 194.75418   
4.74478106 201.196 196.99763 194.2937 194.30829   
4.74478130 201.955 197.52906 193.81266 193.83312   
4.74478154 200.394 195.70535 193.30213 193.33105   
4.74478179 200.218 192.79005 192.76445 192.80563   
4.74478203 201.447 191.45517 192.20293 192.26184   
4.74478228 201.761 187.86843 191.62204 191.70657   
4.74478252 201.864 185.2384 191.02765 191.14909   
4.74478277 201.451 185.4338 190.42721 190.60159   
4.74478301 201.899 184.1316 189.82993 190.07974   
4.74478325 200.122 181.90633 189.24678 189.6033   
4.74478350 196.730 181.52961 188.69047 189.1966   
4.74478374 193.077 180.54486 188.17504 188.88884   
4.74478399 190.089 180.47975 187.71533 188.71421   
4.74478423 185.183 179.70111 187.3261 188.71157   
4.74478448 183.474 179.53293 187.02072 188.92364   
4.74478472 178.671 180.22834 186.80971 189.39577   
4.74478496 179.159 183.50661 186.69894 190.17394   
4.74478521 180.574 188.31298 186.68782 191.30238   
4.74478545 180.355 189.85247 186.76749 192.82064   
4.74478569 182.231 193.89121 186.91947 194.76054   
4.74478594 183.590 200.12309 187.11474 197.14306   
4.74478618 182.743 202.63064 187.31363 199.97558   
4.74478643 184.308 206.5815 187.4666 203.24984   
4.74478667 185.420 210.37067 187.51592 206.94069   
4.74478692 186.447 215.22136 187.39819 211.00605   
4.74478716 187.539 223.21074 187.0476 215.38796   
4.74478740 185.827 226.80538 186.39956 220.01478   
4.74478765 186.472 231.78367 185.39436 224.80435   
4.74478789 187.978 239.60383 183.98075 229.66778   
4.74478814 184.046 242.73082 182.11877 234.51365   
4.74478838 179.256 245.11464 179.78193 239.25214   
4.74478863 175.857 246.33526 176.95844 243.79891   
4.74478887 169.923 247.50208 173.65145 248.07838   
4.74478911 165.781 251.61284 169.87838 252.02621   
4.74478936 160.199 252.87863 165.6695 255.59099   
4.74478960 155.161 252.61743 161.0659 258.73504   
4.74478985 151.543 255.11696 156.11709 261.43441   
4.74479009 148.043 258.26001 150.87843 263.67819   
4.74479033 143.712 260.51727 145.40856 265.46736   
4.74479058 139.579 260.9249 139.76707 266.81316   
4.74479082 134.674 262.66714 134.01236 267.73539   
4.74479107 131.302 263.68766 128.20001 268.26048   
4.74479131 125.399 265.42316 122.38139 268.41977   
4.74479155 120.532 265.26869 116.60275 268.24777   
4.74479180 113.862 264.70844 110.90467 267.7807   
4.74479204 106.380 265.92464 105.32182 267.05524   
4.74479229 100.310 264.56327 99.88293 266.10744   
4.74479253 93.662 261.6542 94.61107 264.97197   
4.74479278 87.818 258.90939 89.524 263.6815   
4.74479302 82.480 256.93731 84.63466 262.26628   
4.74479326 78.718 256.86146 79.95171 260.75389   
4.74479351 74.463 255.99969 75.48008 259.16917   
4.74479375 71.303 253.4148 71.22153 257.53416   
4.74479400 66.234 253.20502 67.1752 255.8682   
4.74479424 61.287 252.27417 63.33808 254.18804   
4.74479449 55.493 249.91209 59.70547 252.50803   
4.74479473 49.973 246.68639 56.27138 250.8403   
4.74479497 45.625 245.91502 53.02885 249.19498   
4.74479522 44.644 243.84542 49.97027 247.58039   
4.74479546 40.415 243.9385 47.0876 246.00325   
4.74479571 41.258 245.00603 44.37255 244.46889   
4.74479595 41.401 245.79771 41.81682 242.98139   
4.74479619 40.030 248.11284 39.41212 241.54381   
4.74479644 39.475 248.60664 37.15034 240.15829   
4.74479668 35.967 243.76749 35.02361 238.8262   
4.74479693 31.223 243.8154 33.02431 237.54828   
4.74479717 30.408 241.90563 31.14517 236.3247   
4.74479741 23.708 237.18281 29.37924 235.15523   
4.74479766 21.672 233.27012 27.71991 234.03923   
4.74479790 21.260 230.45375 26.16092 232.97581   
4.74479815 19.784 229.40815 24.69636 231.9638   
4.74479839 19.484 229.7645 23.32067 231.00188   
4.74479864 19.658 228.40702 22.02858 230.08857   
4.74479888 17.311 227.18752 20.81516 229.22231   
4.74479912 19.955 226.58689 19.67576 228.40144   
4.74479937 19.575 226.45639 18.606 227.62426   
4.74479961 17.806 226.3444 17.60178 226.88907   
4.74479986 18.574 224.87507 16.65923 226.19412   
4.74480010 18.011 226.33217 15.77473 225.53769   
4.74480034 19.145 225.30998 14.94486 224.91809   
4.74480059 20.457 225.65632 14.16641 224.33362   
4.74480083 19.409 225.63281 13.43634 223.78265   
4.74480108 18.136 223.84309 12.75182 223.26356   
4.74480132 18.755 221.31321 12.11017 222.77481   
4.74480156 16.258 220.88827 11.50885 222.31487   
4.74480181 15.995 219.46436 10.94548 221.88229   
4.74480205 13.706 219.32067 10.41783 221.47566   
4.74480230 11.984 217.47008 9.92377 221.09361   
4.74480254 10.178 216.90335 9.4613 220.73485   
4.74480279 10.634 219.23194 9.02854 220.39812   
4.74480303 11.195 221.36449 8.62371 220.08223   
4.74480327 10.633 221.453 8.24514 219.78603   
4.74480352 10.490 222.10481 7.89123 219.50843   
4.74480376 10.359 220.02172 7.5605 219.24837   
4.74480401 7.818 217.18215 7.25154 219.00488   
4.74480425 8.463 216.48832 6.96301 218.77698   
4.74480449 5.452 214.25894 6.69367 218.56379   
4.74480474 3.256 212.07643 6.44232 218.36445   
4.74480498 5.435 210.63081 6.20785 218.17814   
4.74480523 3.350 209.22894 5.98921 218.00408   
4.74480547 4.647 210.56388 5.7854 217.84155   
4.74480572 5.280 212.6739 5.59549 217.68984   
4.74480596 5.180 212.88307 5.41861 217.54831   
4.74480620 7.537 212.56251 5.25391 217.41632   
4.74480645 6.928 215.6552 5.10062 217.29329   
4.74480669 2.872 215.92758 4.95801 217.17866   
4.74480694 2.445 214.78139 4.82538 217.0719   
4.74480718 0.029 214.65691 4.70208 216.97251   
4.74480742 0.900 214.24977 4.5875 216.88004   
4.74480767 0.890 212.68505 4.48107 216.79402   
4.74480791 -1.207 211.89084 4.38224 216.71406   
4.74480816 -2.520 208.73945 4.29051 216.63975   
4.74480840 -1.309 210.58935 4.20541 216.57073   
4.74480865 0.496 211.92764 4.12648 216.50664   
4.74480889 -0.767 213.63191 4.05332 216.44716   
4.74480913 0.521 214.38238 3.98551 216.39199   
4.74480938 1.312 215.62455 3.92271 216.34083   
4.74480962 2.146 216.58073 3.86456 216.29341   
4.74480987 2.909 217.21317 3.81074 216.24948   
4.74481011 3.759 215.26789 3.76095 216.2088   
4.74481035 3.030 216.01536 3.7149 216.17114   
4.74481060 3.720 213.91205 3.67233 216.1363   
4.74481084 -0.217 211.40256 3.63301 216.10408   
4.74481109 -5.437 209.8383 3.59668 216.0743   
4.74481133 -7.112 210.86396 3.56314 216.04678   
4.74481157 -7.988 209.64033 3.5322 216.02136   
4.74481182 -12.200 209.92726 3.50365 215.9979   
4.74481206 -13.412 210.33499 3.47732 215.97624   
4.74481231 -13.784 208.18758 3.45306 215.95627   
4.74481255 -13.118 210.70575 3.43071 215.93786   
4.74481279 -8.633 212.31482 3.41013 215.92089   
4.74481304 -9.025 208.30314 3.39118 215.90526   
4.74481328 -8.808 206.7592 3.37375 215.89087   
4.74481353 -8.189 206.47034 3.35772 215.87762   
4.74481377 -7.534 204.15774 3.34298 215.86544   
4.74481402 -10.669 204.59336 3.32944 215.85424   
4.74481426 -10.562 202.26861 3.317 215.84394   
4.74481450 -13.759 200.64422 3.30558 215.83448   
4.74481475 -13.597 202.73198 3.2951 215.8258   
